# Supplementary material for: In Silico Structure-Guided Optimization and Molecular Simulation Studies of 3-Phenoxy-4-(3-trifluoromethylphenyl)pyridazines as Potent Phytoene Desaturase Inhibitors
Source: Molecules. 2021 Nov 19;26(22):6979. doi: 10.3390/molecules26226979 (PMC8618034; doi:10.3390/molecules26226979)
Supplement: Supplementary file 1 [file molecules-26-06979-s001.zip]

Archive with 1 entries (1 files):
- molecules-1469540-supplementary.pdf
